# Supplementary material for: Syntaxin 4 protects islet β-cells from cytokine-induced senescence
Source: Front Endocrinol (Lausanne). 2026 Mar 9;17:1725252. doi: 10.3389/fendo.2026.1725252 (PMC13006238; doi:10.3389/fendo.2026.1725252)
Supplement: Supplementary file 2 [file DataSheet2.xlsx]

## Sheet: StringDB_BP
#term ID	term description	observed gene count	background gene count	strength	signal	false discovery rate	matching proteins in your network (labels)
GO:0006729	Tetrahydrobiopterin biosynthetic process	3	7	1.83	0.56	0.0099	Pcbd1,Pts,Spr
GO:0075522	IRES-dependent viral translational initiation	3	12	1.6	0.46	0.0225	Denr,Eif3d,Eif3b
GO:2001241	Positive regulation of extrinsic apoptotic signaling pathway in absence of ligand	3	14	1.53	0.43	0.0299	Ppp2r1a,Ppp1ca,Ctnna1
GO:0106380	Purine ribonucleotide salvage	3	16	1.48	0.4	0.0367	Gmpr,Ampd2,Impdh1
GO:0010288	Response to lead ion	4	27	1.37	0.52	0.0124	Ppp5c,Ppp2ca,Map1lc3a,Ppp1ca
GO:0045454	Cell redox homeostasis	4	33	1.29	0.47	0.019	Ero1l,Il6,Ero1lb,Gpx1
GO:0009167	Purine ribonucleoside monophosphate metabolic process	4	42	1.18	0.4	0.0343	Gmpr,Ak1,Ampd2,Impdh1
GO:0009161	Ribonucleoside monophosphate metabolic process	5	61	1.12	0.48	0.0157	Gmpr,Nt5c3,Ak1,Ampd2,Impdh1
GO:0000045	Autophagosome assembly	5	72	1.04	0.42	0.0258	Rab1b,Map1lc3a,Stx12,Nsfl1c,Arfip2
GO:0009185	Ribonucleoside diphosphate metabolic process	5	78	1.01	0.4	0.0317	Aldoc,Pfkl,Nudt5,Pfkfb2,Ak1
GO:0042542	Response to hydrogen peroxide	6	124	0.89	0.39	0.0317	Il6,Map1lc3a,Hdac6,Capn2,Fxn,Gpx1
GO:0006457	Protein folding	8	178	0.86	0.5	0.0091	Ccdc47,Ero1l,Ppid,Cct7,Qsox1,Ero1lb,Hspa4l,Cct6a
GO:0008064	Regulation of actin polymerization or depolymerization	8	178	0.86	0.5	0.0091	Hip1r,Capzb,Pfn2,Cfl2,Arpc1b,Cttn,Myo1c,Actr3
GO:0030833	Regulation of actin filament polymerization	7	158	0.85	0.43	0.019	Hip1r,Capzb,Pfn2,Arpc1b,Cttn,Myo1c,Actr3
GO:0046034	ATP metabolic process	7	165	0.83	0.41	0.0226	Aldoc,Pfkl,Nudt5,Ndufa8,Pfkfb2,Ak1,Ampd2
GO:0009205	Purine ribonucleoside triphosphate metabolic process	8	193	0.82	0.47	0.0123	Aldoc,Pfkl,Nudt5,Ndufa8,Pfkfb2,Ak1,Ampd2,Impdh1
GO:0016236	Macroautophagy	7	174	0.81	0.39	0.0295	Rab1b,Map1lc3a,Stx12,Nsfl1c,Ufl1,Plaa,Arfip2
GO:0110053	Regulation of actin filament organization	11	294	0.78	0.59	0.0029	Hip1r,Capzb,F11r,Arpin,Pfn2,Cfl2,Arpc1b,Cttn,Myo1c,Arfip2,Actr3
GO:0032271	Regulation of protein polymerization	8	220	0.76	0.41	0.0216	Hip1r,Capzb,Pfn2,Numa1,Arpc1b,Cttn,Myo1c,Actr3
GO:0032388	Positive regulation of intracellular transport	7	197	0.75	0.34	0.0458	Dync1h1,Il6,Numa1,Myo1c,Pdcd5,Tpr,Actr3
GO:1902903	Regulation of supramolecular fiber organization	13	405	0.71	0.59	0.0023	Hip1r,Capzb,Hdac6,F11r,Arpin,Pfn2,Cfl2,Numa1,Arpc1b,Cttn,Myo1c,Arfip2,Actr3
GO:2001234	Negative regulation of apoptotic signaling pathway	8	248	0.71	0.36	0.0363	Qars,Txndc12,Nono,Ccar2,Ctnna1,Fxn,Gpx1,Cttn
GO:1904951	Positive regulation of establishment of protein localization	11	348	0.7	0.48	0.0085	Mmp13,Il6,Ppid,Cct7,Stx4a,Pfkfb2,Myo1c,Pdcd5,Tpr,Actr3,Cct6a
GO:0006520	Cellular amino acid metabolic process	8	262	0.69	0.33	0.0458	Qars,Pcbd1,Scly,Lrrc47,Spr,Slc25a12,Kars,Mat1a
GO:0009259	Ribonucleotide metabolic process	12	411	0.67	0.48	0.0083	Gmpr,Aldoc,Pfkl,Papss2,Nudt5,Nt5c3,Fasn,Ndufa8,Pfkfb2,Ak1,Ampd2,Impdh1
GO:0051493	Regulation of cytoskeleton organization	16	572	0.65	0.61	0.0012	Hip1r,Dync1h1,Capzb,Hdac6,F11r,Arpin,Pfn2,Capn2,Cfl2,Numa1,Arpc1b,Cttn,Myo1c,Tpr,Arfip2,Actr3
GO:0072521	Purine-containing compound metabolic process	12	429	0.65	0.47	0.009	Gmpr,Aldoc,Pfkl,Papss2,Nudt5,Nt5c3,Fasn,Ndufa8,Pfkfb2,Ak1,Ampd2,Impdh1
GO:0006412	Translation	11	390	0.65	0.44	0.0132	Qars,Denr,Eif6,Eif4e,Lrrc47,Rbm3,Eif4g3,Eif3d,Eif3b,Rpl29,Kars
GO:0009150	Purine ribonucleotide metabolic process	11	390	0.65	0.44	0.0132	Gmpr,Aldoc,Pfkl,Papss2,Nudt5,Fasn,Ndufa8,Pfkfb2,Ak1,Ampd2,Impdh1
GO:0055086	Nucleobase-containing small molecule metabolic process	15	550	0.64	0.56	0.0023	Gmpr,Aldoc,Pfkl,Papss2,Nudt5,Nt5c3,Cmas,Fasn,Ndufa8,Pfkfb2,Ak1,Ampd2,Uap1l1,Impdh1,Kars
GO:0032970	Regulation of actin filament-based process	12	438	0.64	0.46	0.0097	Hip1r,Abracl,Capzb,F11r,Arpin,Pfn2,Cfl2,Arpc1b,Cttn,Myo1c,Arfip2,Actr3
GO:0051222	Positive regulation of protein transport	9	332	0.64	0.33	0.0458	Mmp13,Il6,Ppid,Stx4a,Pfkfb2,Myo1c,Pdcd5,Tpr,Actr3
GO:0009117	Nucleotide metabolic process	13	484	0.63	0.47	0.0083	Gmpr,Aldoc,Pfkl,Papss2,Nudt5,Nt5c3,Fasn,Ndufa8,Pfkfb2,Ak1,Ampd2,Impdh1,Kars
GO:2001233	Regulation of apoptotic signaling pathway	11	410	0.63	0.41	0.0175	Qars,Ppp2r1a,Txndc12,Stx4a,Nono,Ccar2,Ppp1ca,Ctnna1,Fxn,Gpx1,Cttn
GO:0010638	Positive regulation of organelle organization	14	551	0.61	0.47	0.0078	Hip1r,Dync1h1,Cct7,Pfn2,Cfl2,Eif4g3,Numa1,Sept9,Cttn,Myo1c,Pdcd5,Tpr,Actr3,Cct6a
GO:0006979	Response to oxidative stress	10	393	0.61	0.34	0.0372	Ero1l,Il6,Map1lc3a,Ppid,Stx4a,Hdac6,Msra,Capn2,Fxn,Gpx1
GO:0006518	Peptide metabolic process	14	562	0.6	0.46	0.0083	Qars,Gstm2,Denr,Eif6,Eif4e,Lrrc47,Rbm3,Ero1lb,Gpx1,Eif4g3,Eif3d,Eif3b,Rpl29,Kars
GO:0070201	Regulation of establishment of protein localization	15	609	0.59	0.49	0.0056	Mmp13,Pfkl,Ppp2ca,Il6,Ppid,Cct7,Stx4a,Hdac6,Pfkfb2,Myo1c,Pdcd5,Tpr,Ddi2,Actr3,Cct6a
GO:1903829	Positive regulation of protein localization	12	504	0.58	0.38	0.0216	Mmp13,Il6,Ppid,Cct7,Stx4a,Pfkfb2,Numa1,Myo1c,Pdcd5,Tpr,Actr3,Cct6a
GO:0006417	Regulation of translation	11	458	0.58	0.35	0.0321	Denr,Il6,Eif6,Eif4e,Rbm3,Ppp1ca,Thrap3,Eif4g3,Eif3d,Eif3b,Tpr
GO:0030036	Actin cytoskeleton organization	13	555	0.57	0.41	0.0157	Hip1r,Tln1,Capzb,F11r,Ctnna1,Pfn2,Cfl2,Epb41l3,Arpc1b,Cttn,Myo1c,Arfip2,Actr3
GO:0006082	Organic acid metabolic process	20	889	0.55	0.57	0.0012	As3mt,Qars,Gstm2,Aldoc,Pcbd1,Pfkl,Papss2,Scly,Lrrc47,Cmas,Amdhd2,Spr,Fasn,Lypla2,Pfkfb2,Gpx1,Plaa,Slc25a12,Kars,Mat1a
GO:0043436	Oxoacid metabolic process	19	861	0.55	0.53	0.0023	Qars,Gstm2,Aldoc,Pcbd1,Pfkl,Papss2,Scly,Lrrc47,Cmas,Amdhd2,Spr,Fasn,Lypla2,Pfkfb2,Gpx1,Plaa,Slc25a12,Kars,Mat1a
GO:0006886	Intracellular protein transport	15	671	0.55	0.44	0.0097	Snx6,Ddx5,Rab1b,Stx12,Sec13,Stx4a,Hdac6,Vps26b,Ap1g1,Cttn,Myo1c,Copg1,Tpr,Arfip2,Timm9
GO:0010608	Post-transcriptional regulation of gene expression	12	550	0.54	0.33	0.0367	Denr,Il6,Eif6,Eif4e,Rbm3,Ppp1ca,Thrap3,Eif4g3,Eif3d,Eif3b,Tpr,Matr3
GO:0019752	Carboxylic acid metabolic process	18	843	0.53	0.48	0.005	Qars,Gstm2,Aldoc,Pcbd1,Pfkl,Scly,Lrrc47,Cmas,Amdhd2,Spr,Fasn,Lypla2,Pfkfb2,Gpx1,Plaa,Slc25a12,Kars,Mat1a
GO:0097435	Supramolecular fiber organization	12	562	0.53	0.32	0.0413	Hip1r,Krt31,Dync1h1,Capzb,Ctnna1,Cfl2,Numa1,Arpc1b,Cttn,Myo1c,Actr3,Mia3
GO:0043603	Cellular amide metabolic process	17	821	0.52	0.44	0.0086	Qars,Gstm2,Denr,Eif6,Eif4e,Lrrc47,Cmas,Amdhd2,Rbm3,Fasn,Ero1lb,Gpx1,Eif4g3,Eif3d,Eif3b,Rpl29,Kars
GO:0033043	Regulation of organelle organization	24	1231	0.49	0.55	0.0012	Hip1r,Dync1h1,Rab1b,Capzb,Cct7,Hdac6,F11r,Arpin,Pfn2,Capn2,Cfl2,Fxn,Gpx1,Eif4g3,Numa1,Arpc1b,Sept9,Cttn,Myo1c,Pdcd5,Tpr,Arfip2,Actr3,Cct6a
GO:0060341	Regulation of cellular localization	21	1088	0.49	0.48	0.0041	Mmp13,Dync1h1,Pfkl,Ppp2ca,Il6,Ppid,Cct7,Stx4a,Hdac6,Ctnna1,Pfkfb2,Numa1,Nsfl1c,Ufl1,Myo1c,Hnrnpab,Pdcd5,Tpr,Ddi2,Actr3,Cct6a
GO:0032880	Regulation of protein localization	19	976	0.49	0.43	0.0083	Mmp13,Pfkl,Ppp2ca,Il6,Ppid,Cct7,Stx4a,Hdac6,Ctnna1,Pfkfb2,Numa1,Nsfl1c,Ufl1,Myo1c,Pdcd5,Tpr,Ddi2,Actr3,Cct6a
GO:0030163	Protein catabolic process	15	776	0.49	0.35	0.0269	Ccdc47,Psmd2,Mmp13,Psmd1,Cul1,Hdac6,Ppp1r11,Lypla2,Capn2,Psmc3,Psmd4,Nsfl1c,Prep,Plaa,Ddi2
GO:0044281	Small molecule metabolic process	30	1658	0.46	0.6	0.00027	Gmpr,As3mt,Qars,Gstm2,Aldoc,Pcbd1,Pfkl,Papss2,Nudt5,Inpp1,Scly,Lrrc47,Nt5c3,Cmas,Pts,Amdhd2,Spr,Fasn,Lypla2,Ndufa8,Pfkfb2,Ak1,Ampd2,Gpx1,Uap1l1,Plaa,Slc25a12,Impdh1,Kars,Mat1a
GO:0044271	Cellular nitrogen compound biosynthetic process	26	1452	0.46	0.52	0.0015	Gmpr,Qars,Pcbd1,Ddx5,Denr,Papss2,Eif6,Eif4e,Lrrc47,Cmas,Pts,Rbm3,Spr,Ndufa8,Ak1,Ampd2,Thrap3,Fxn,Eif4g3,Eif3d,Eif3b,Uap1l1,Rpl29,Impdh1,Kars,Tcea1
GO:0009056	Catabolic process	35	1979	0.45	0.67	4.22e-05	Ccdc47,Psmd2,Gstm2,Mmp13,Aldoc,Pfkl,Ddx5,Rab1b,Nudt5,Inpp1,Psmd1,Scly,Map1lc3a,Stx12,Cul1,Nt5c3,Hdac6,Pygb,Amdhd2,Ppp1r11,Lypla2,Pfkfb2,Capn2,Psmc3,Psmd4,Thrap3,Gpx1,Nsfl1c,Prep,Ufl1,Plaa,Arfip2,Pafah1b2,Ddi2,Mat1a
GO:0009057	Macromolecule catabolic process	18	1011	0.45	0.37	0.018	Ccdc47,Psmd2,Mmp13,Ddx5,Psmd1,Cul1,Hdac6,Pygb,Ppp1r11,Lypla2,Capn2,Psmc3,Psmd4,Thrap3,Nsfl1c,Prep,Plaa,Ddi2
GO:0009894	Regulation of catabolic process	17	962	0.45	0.34	0.0269	Psmd2,Ppp2ca,Il6,Psmd1,Eif6,Hdac6,Qsox1,Ccar2,Ppp1ca,Psmc3,Thrap3,Gpx1,Cttn,Ufl1,Hnrnpab,Slc25a12,Pafah1b2
GO:1901565	Organonitrogen compound catabolic process	19	1105	0.44	0.37	0.018	Ccdc47,Psmd2,Mmp13,Psmd1,Scly,Cul1,Nt5c3,Hdac6,Amdhd2,Ppp1r11,Lypla2,Capn2,Psmc3,Psmd4,Nsfl1c,Prep,Plaa,Ddi2,Mat1a
GO:0018130	Heterocycle biosynthetic process	16	933	0.44	0.3	0.0453	Gmpr,Pcbd1,Ddx5,Papss2,Cmas,Pts,Spr,Ndufa8,Ak1,Ampd2,Thrap3,Fxn,Uap1l1,Impdh1,Kars,Tcea1
GO:1901566	Organonitrogen compound biosynthetic process	22	1293	0.43	0.41	0.009	Gmpr,Qars,Pcbd1,Denr,Papss2,Eif6,Eif4e,Lrrc47,Pts,Rbm3,Spr,Ndufa8,Ak1,Ampd2,Fxn,Eif4g3,Eif3d,Eif3b,Rpl29,Slc25a12,Impdh1,Kars
GO:0019438	Aromatic compound biosynthetic process	16	944	0.43	0.3	0.0486	Gmpr,Pcbd1,Ddx5,Papss2,Cmas,Pts,Spr,Ndufa8,Ak1,Ampd2,Thrap3,Fxn,Uap1l1,Impdh1,Kars,Tcea1
GO:1901575	Organic substance catabolic process	28	1691	0.42	0.48	0.0023	Ccdc47,Psmd2,Mmp13,Aldoc,Pfkl,Ddx5,Nudt5,Inpp1,Psmd1,Scly,Cul1,Nt5c3,Hdac6,Pygb,Amdhd2,Ppp1r11,Lypla2,Pfkfb2,Capn2,Psmc3,Psmd4,Thrap3,Nsfl1c,Prep,Plaa,Pafah1b2,Ddi2,Mat1a
GO:0044248	Cellular catabolic process	26	1596	0.41	0.44	0.005	Ccdc47,Psmd2,Gstm2,Ddx5,Rab1b,Nudt5,Psmd1,Scly,Map1lc3a,Stx12,Cul1,Nt5c3,Hdac6,Pygb,Amdhd2,Ppp1r11,Lypla2,Psmc3,Psmd4,Thrap3,Gpx1,Nsfl1c,Ufl1,Plaa,Arfip2,Mat1a
GO:0051130	Positive regulation of cellular component organization	19	1213	0.4	0.31	0.0383	Hip1r,Dync1h1,Eps8l2,Il6,Cct7,Rap1b,Pfn2,Capn2,Cfl2,Fxn,Eif4g3,Numa1,Sept9,Cttn,Myo1c,Pdcd5,Tpr,Actr3,Cct6a
GO:0046907	Intracellular transport	20	1342	0.38	0.29	0.0458	Hip1r,Snx6,Dync1h1,Ddx5,Rab1b,Eif6,Stx12,Sec13,Stx4a,Hdac6,Vps26b,Ap1g1,Cttn,Myo1c,Copg1,Tpr,Arfip2,Timm9,Ube2i,Mia3
GO:0034641	Cellular nitrogen compound metabolic process	46	3393	0.33	0.53	0.00027	Gmpr,Qars,Gstm2,Aldoc,Pcbd1,Pfkl,Ddx5,Denr,Papss2,Nudt5,Eif6,Rprd1b,Eif4e,Lrrc47,Srsf9,Nt5c3,Cmas,Nono,Pts,Amdhd2,Ccar2,Rbm3,Spr,Fasn,Hmgn1,Ndufa8,Ddx1,Pfkfb2,Ak1,Ero1lb,Ampd2,Thrap3,Fxn,Gpx1,Eif4g3,Srrm2,Eif3d,Eif3b,Uap1l1,Ufl1,Hnrnpab,Rpl29,Snrpa1,Impdh1,Kars,Tcea1
GO:1901576	Organic substance biosynthetic process	32	2392	0.33	0.38	0.01	Gmpr,Qars,Gstm2,Aldoc,Pcbd1,Ddx5,Denr,Papss2,Inpp1,Eif6,Eif4e,Lrrc47,Cmas,Pts,Rbm3,Spr,Fasn,Ndufa8,Ak1,Ampd2,Thrap3,Fxn,Eif4g3,Eif3d,Eif3b,Uap1l1,Rpl29,Slc25a12,Impdh1,Kars,Tcea1,Mat1a
GO:0044249	Cellular biosynthetic process	31	2297	0.33	0.37	0.0109	Gmpr,Qars,Gstm2,Pcbd1,Ddx5,Denr,Papss2,Inpp1,Eif6,Eif4e,Lrrc47,Cmas,Pts,Rbm3,Spr,Fasn,Ndufa8,Ak1,Ampd2,Thrap3,Fxn,Eif4g3,Eif3d,Eif3b,Uap1l1,Rpl29,Slc25a12,Impdh1,Kars,Tcea1,Mat1a
GO:0010467	Gene expression	28	2145	0.32	0.31	0.03	Qars,Ddx5,Ero1l,Denr,Il6,Eif6,Rprd1b,Eif4e,Lrrc47,Srsf9,Nono,Ccar2,Rbm3,Ddx1,Capn2,Ero1lb,Thrap3,Fxn,Eif4g3,Srrm2,Eif3d,Eif3b,Tpr,Rpl29,Snrpa1,Kars,Tcea1,Ddi2
GO:1901564	Organonitrogen compound metabolic process	64	5039	0.31	0.6	1.01e-05	Gmpr,Ccdc47,Ppp5c,Qars,Psmd2,Ppp2r1a,Gstm2,Mmp13,Aldoc,Pcbd1,Pfkl,Ppp2ca,Ero1l,Denr,Cfb,Papss2,Nudt5,Psmd1,Scly,Eif6,Rprd1b,Ppid,Eif4e,Lrrc47,Cul1,Nt5c3,Cmas,Nucb2,Hdac6,Pts,Amdhd2,Rbm3,Ppp1ca,Ppp1r11,Spr,Fasn,Sprr1a,Lypla2,Ndufa8,Pfkfb2,Ak1,Capn2,Psmc3,Psmd4,Ero1lb,Ampd2,Fxn,Gpx1,Eif4g3,Nsfl1c,Prep,Eif3d,Eif3b,Ufl1,Plaa,Acp1,Cops7a,Rpl29,Slc25a12,Impdh1,Kars,Ube2i,Ddi2,Mat1a
GO:0046483	Heterocycle metabolic process	36	2789	0.31	0.38	0.0086	Gmpr,Qars,Aldoc,Pcbd1,Pfkl,Ddx5,Papss2,Nudt5,Eif6,Rprd1b,Lrrc47,Srsf9,Nt5c3,Cmas,Nono,Pts,Ccar2,Rbm3,Spr,Fasn,Hmgn1,Ndufa8,Ddx1,Pfkfb2,Ak1,Ampd2,Thrap3,Fxn,Srrm2,Uap1l1,Ufl1,Hnrnpab,Snrpa1,Impdh1,Kars,Tcea1
GO:0032879	Regulation of localization	30	2366	0.31	0.31	0.0295	Hip1r,Mmp13,Dync1h1,Pfkl,Ppp2ca,Ero1l,Cfb,Il6,Ppid,Cct7,Nucb2,Stx4a,Hdac6,Ctnna1,Rap1b,Pfkfb2,Ak1,Pfn2,Numa1,Nsfl1c,Ap1g1,Ufl1,Plaa,Myo1c,Hnrnpab,Pdcd5,Tpr,Ddi2,Actr3,Cct6a
GO:0006725	Cellular aromatic compound metabolic process	36	2859	0.3	0.37	0.01	Gmpr,Qars,Aldoc,Pcbd1,Pfkl,Ddx5,Papss2,Nudt5,Eif6,Rprd1b,Lrrc47,Srsf9,Nt5c3,Cmas,Nono,Pts,Ccar2,Rbm3,Spr,Fasn,Hmgn1,Ndufa8,Ddx1,Pfkfb2,Ak1,Ampd2,Thrap3,Fxn,Srrm2,Uap1l1,Ufl1,Hnrnpab,Snrpa1,Impdh1,Kars,Tcea1
GO:0006139	Nucleobase-containing compound metabolic process	32	2638	0.29	0.3	0.0332	Gmpr,Qars,Aldoc,Pfkl,Ddx5,Papss2,Nudt5,Eif6,Rprd1b,Lrrc47,Srsf9,Nt5c3,Cmas,Nono,Ccar2,Rbm3,Fasn,Hmgn1,Ndufa8,Ddx1,Pfkfb2,Ak1,Ampd2,Thrap3,Srrm2,Uap1l1,Ufl1,Hnrnpab,Snrpa1,Impdh1,Kars,Tcea1
GO:0010033	Response to organic substance	39	3234	0.28	0.36	0.0106	Ccdc47,Ppp5c,Snx6,Mmp13,Pfkl,Ppp2ca,Ddx5,Ero1l,Twsg1,Il6,Scly,Map1lc3a,Eif6,Eif4e,Calb1,Srsf9,Stx4a,Hdac6,Vps26b,Spr,Ctnna1,Fasn,Ddx1,Rap1b,Pfkfb2,Capn2,Gpx1,Arpc1b,Ufl1,Plaa,Myo1c,Hnrnpab,Pdcd5,Tpr,Slc3a2,Ddi2,Actr3,Mia3,Hspa4l
GO:1901360	Organic cyclic compound metabolic process	36	3110	0.27	0.3	0.0317	Gmpr,Qars,Aldoc,Pcbd1,Pfkl,Ddx5,Papss2,Nudt5,Eif6,Rprd1b,Lrrc47,Srsf9,Nt5c3,Cmas,Nono,Pts,Ccar2,Rbm3,Spr,Fasn,Hmgn1,Ndufa8,Ddx1,Pfkfb2,Ak1,Ampd2,Thrap3,Fxn,Srrm2,Uap1l1,Ufl1,Hnrnpab,Snrpa1,Impdh1,Kars,Tcea1
GO:0006807	Nitrogen compound metabolic process	76	6657	0.26	0.56	1.01e-05	Gmpr,Ccdc47,Ppp5c,Qars,Psmd2,Ppp2r1a,Gstm2,Mmp13,Aldoc,Pcbd1,Pfkl,Ppp2ca,Ddx5,Ero1l,Denr,Cfb,Papss2,Nudt5,Psmd1,Scly,Eif6,Rprd1b,Ppid,Eif4e,Lrrc47,Srsf9,Cul1,Nt5c3,Cmas,Nucb2,Hdac6,Nono,Pts,Amdhd2,Ccar2,Rbm3,Ppp1ca,Ppp1r11,Spr,Fasn,Sprr1a,Hmgn1,Lypla2,Ndufa8,Ddx1,Pfkfb2,Ak1,Capn2,Psmc3,Psmd4,Ero1lb,Ampd2,Thrap3,Fxn,Gpx1,Eif4g3,Srrm2,Nsfl1c,Prep,Eif3d,Eif3b,Uap1l1,Ufl1,Plaa,Hnrnpab,Acp1,Cops7a,Rpl…
GO:0006996	Organelle organization	40	3482	0.26	0.33	0.018	Hip1r,Ccdc47,Krt31,Ppp2r1a,Dync1h1,Denr,Rab1b,Nudt5,Map1lc3a,Eif6,Ppid,Tln1,Capzb,Stx12,Sec13,Stx4a,Hdac6,Ccar2,F11r,Ctnna1,Hmgn1,Ndufa8,Ddx1,Pfn2,Cfl2,Epb41l3,Fxn,Gpx1,Numa1,Arpc1b,Nsfl1c,Ap1g1,Cttn,Ufl1,Myo1c,Tpr,Arfip2,Timm9,Actr3,Mia3
GO:0008152	Metabolic process	88	8096	0.24	0.58	1.96e-06	Gmpr,Ccdc47,Ppp5c,As3mt,Qars,Psmd2,Ppp2r1a,Gstm2,Mmp13,Aldoc,Pcbd1,Pfkl,Ppp2ca,Ddx5,Ero1l,Denr,Cfb,Rab1b,Papss2,Il6,Nudt5,Inpp1,Psmd1,Scly,Map1lc3a,Eif6,Rprd1b,Ppid,Eif4e,Stx12,Lrrc47,Srsf9,Cul1,Nt5c3,Cmas,Nucb2,Hdac6,Nono,Pts,Pygb,Amdhd2,Ccar2,Rbm3,Ppp1ca,Ppp1r11,Spr,Fasn,Sprr1a,Hmgn1,Lypla2,Ndufa8,Ddx1,Pfkfb2,Ak1,Capn2,Psmc3,Psmd4,Ero1lb,Ampd2,Thrap3,Fxn,Gpx1,Eif4g3,Srrm2,Nsfl1c,Selenom,Prep,Ei…
GO:0071704	Organic substance metabolic process	83	7673	0.24	0.55	1.01e-05	Gmpr,Ccdc47,Ppp5c,As3mt,Qars,Psmd2,Ppp2r1a,Gstm2,Mmp13,Aldoc,Pcbd1,Pfkl,Ppp2ca,Ddx5,Ero1l,Denr,Cfb,Papss2,Il6,Nudt5,Inpp1,Psmd1,Scly,Eif6,Rprd1b,Ppid,Eif4e,Lrrc47,Srsf9,Cul1,Nt5c3,Cmas,Nucb2,Hdac6,Nono,Pts,Pygb,Amdhd2,Ccar2,Rbm3,Ppp1ca,Ppp1r11,Spr,Fasn,Sprr1a,Hmgn1,Lypla2,Ndufa8,Ddx1,Pfkfb2,Ak1,Capn2,Psmc3,Psmd4,Ero1lb,Ampd2,Thrap3,Fxn,Gpx1,Eif4g3,Srrm2,Nsfl1c,Prep,Eif3d,Eif3b,Uap1l1,Ufl1,Plaa,Hn…
GO:0044238	Primary metabolic process	79	7247	0.24	0.54	1.3e-05	Gmpr,Ccdc47,Ppp5c,Qars,Psmd2,Ppp2r1a,Gstm2,Mmp13,Aldoc,Pcbd1,Pfkl,Ppp2ca,Ddx5,Ero1l,Denr,Cfb,Papss2,Nudt5,Inpp1,Psmd1,Scly,Eif6,Rprd1b,Ppid,Eif4e,Lrrc47,Srsf9,Cul1,Nt5c3,Cmas,Nucb2,Hdac6,Nono,Pygb,Amdhd2,Ccar2,Rbm3,Ppp1ca,Ppp1r11,Spr,Fasn,Sprr1a,Hmgn1,Lypla2,Ndufa8,Ddx1,Pfkfb2,Ak1,Capn2,Psmc3,Psmd4,Ero1lb,Ampd2,Thrap3,Fxn,Gpx1,Eif4g3,Srrm2,Nsfl1c,Prep,Eif3d,Eif3b,Uap1l1,Ufl1,Plaa,Hnrnpab,Acp1,Cop…
GO:0044237	Cellular metabolic process	72	6530	0.24	0.51	6.63e-05	Gmpr,Ccdc47,Ppp5c,As3mt,Qars,Psmd2,Ppp2r1a,Gstm2,Aldoc,Pcbd1,Pfkl,Ppp2ca,Ddx5,Denr,Rab1b,Papss2,Nudt5,Inpp1,Psmd1,Scly,Map1lc3a,Eif6,Rprd1b,Eif4e,Stx12,Lrrc47,Srsf9,Cul1,Nt5c3,Cmas,Hdac6,Nono,Pts,Pygb,Amdhd2,Ccar2,Rbm3,Ppp1ca,Ppp1r11,Spr,Fasn,Hmgn1,Lypla2,Ndufa8,Ddx1,Pfkfb2,Ak1,Psmc3,Psmd4,Ero1lb,Ampd2,Thrap3,Fxn,Gpx1,Eif4g3,Srrm2,Nsfl1c,Eif3d,Eif3b,Uap1l1,Ufl1,Plaa,Hnrnpab,Acp1,Rpl29,Snrpa1,Arfi…
GO:0019538	Protein metabolic process	43	4003	0.23	0.29	0.0317	Ccdc47,Ppp5c,Qars,Psmd2,Ppp2r1a,Mmp13,Ppp2ca,Ero1l,Denr,Cfb,Psmd1,Eif6,Rprd1b,Ppid,Eif4e,Lrrc47,Cul1,Nucb2,Hdac6,Rbm3,Ppp1ca,Ppp1r11,Sprr1a,Lypla2,Capn2,Psmc3,Psmd4,Ero1lb,Fxn,Gpx1,Eif4g3,Nsfl1c,Prep,Eif3d,Eif3b,Ufl1,Plaa,Acp1,Cops7a,Rpl29,Kars,Ube2i,Ddi2
GO:0048522	Positive regulation of cellular process	62	5948	0.22	0.38	0.0041	Hip1r,Ppp5c,Ppp2r1a,Mmp13,Dync1h1,Pcbd1,Ppp2ca,Ddx5,Twsg1,Cfb,Rab1b,Eps8l2,Il6,Eif6,Rprd1b,Ppid,Eif4e,Cct7,Sec13,Nucb2,Stx4a,Hdac6,Ccar2,Rbm3,Ppp1ca,F11r,Nenf,Ctnna1,Epcam,Ddx1,Rap1b,Pfkfb2,Ak1,Pfn2,Capn2,Psmc3,Cfl2,Thrap3,Fxn,Gpx1,Eif4g3,Numa1,Nsfl1c,Ap1g1,Sept9,Eif3d,Cttn,Ufl1,Plaa,Myo1c,Hnrnpab,Pdcd5,Tpr,Slc25a12,Kars,Pafah1b2,Tcea1,Fubp1,Ube2i,Actr3,Mia3,Cct6a
GO:0048518	Positive regulation of biological process	65	6612	0.2	0.34	0.0086	Hip1r,Ppp5c,Ppp2r1a,Mmp13,Dync1h1,Pcbd1,Ppp2ca,Ddx5,Serping1,Twsg1,Cfb,Rab1b,Eps8l2,Il6,Eif6,Rprd1b,Ppid,Eif4e,Cct7,Sec13,Nucb2,Stx4a,Hdac6,Nono,Ccar2,Rbm3,Ppp1ca,F11r,Nenf,Ctnna1,Epcam,Ddx1,Rap1b,Pfkfb2,Ak1,Pfn2,Capn2,Psmc3,Cfl2,Thrap3,Fxn,Gpx1,Eif4g3,Numa1,Nsfl1c,Ap1g1,Sept9,Eif3d,Cttn,Ufl1,Plaa,Myo1c,Hnrnpab,Pdcd5,Tpr,Slc25a12,Matr3,Kars,Pafah1b2,Tcea1,Fubp1,Ube2i,Actr3,Mia3,Cct6a
GO:0043170	Macromolecule metabolic process	58	5860	0.2	0.31	0.0175	Ccdc47,Ppp5c,Qars,Psmd2,Ppp2r1a,Mmp13,Ppp2ca,Ddx5,Ero1l,Denr,Cfb,Il6,Nudt5,Psmd1,Eif6,Rprd1b,Ppid,Eif4e,Lrrc47,Srsf9,Cul1,Nucb2,Hdac6,Nono,Pygb,Ccar2,Rbm3,Ppp1ca,Ppp1r11,Sprr1a,Hmgn1,Lypla2,Ddx1,Capn2,Psmc3,Psmd4,Ero1lb,Thrap3,Fxn,Gpx1,Eif4g3,Srrm2,Nsfl1c,Prep,Eif3d,Eif3b,Ufl1,Plaa,Hnrnpab,Acp1,Cops7a,Tpr,Rpl29,Snrpa1,Kars,Tcea1,Ube2i,Ddi2
GO:0009987	Cellular process	125	16238	0.09	0.37	0.00085	Gmpr,Hip1r,Ccdc47,Ppp5c,As3mt,Snx6,Qars,Psmd2,Krt31,Ppp2r1a,Bcl2l13,Gstm2,Mmp13,Aldoc,Dync1h1,Pcbd1,Pfkl,Ppp2ca,Ddx5,Ero1l,Denr,Twsg1,Cfb,Rab1b,Papss2,Eps8l2,Il6,Nudt5,Inpp1,Psmd1,Scly,Map1lc3a,Eif6,Rprd1b,Ppid,Eif4e,Calb1,Tln1,Capzb,Stx12,Lrrc47,Srsf9,Cul1,Nt5c3,Cct7,Cmas,Sec13,Nucb2,Stx4a,Hdac6,Nono,Vps26b,Pts,Qsox1,Pygb,Amdhd2,Ccar2,Rbm3,Ppp1ca,F11r,Nenf,Ppp1r11,Spr,Ctnna1,Fasn,Sprr1a,Hmgn1,Ep…
